# Supplementary material for: Integrating Non-human Primate, Human, and Mathematical Studies to Determine the Influence of BCG Timing on H56 Vaccine Outcomes
Source: Front Microbiol. 2018 Aug 17;9:1734. doi: 10.3389/fmicb.2018.01734 (PMC6109686; doi:10.3389/fmicb.2018.01734)
Supplement: Supplementary Table 1 — Parameter ranges for model fits of the ESAT6 and Ag85B response in humans and NHPs. Parameter names, descriptions, units, and ranges are listed. [file Table_1.XLSX]

## Sheet: Sheet1
			ESAT6				Ag85b
			NHP		Human		NHP		Human
Parameter Name	Description	Units	min	max	min	max	min	max	min	max	Reference
alpha	Conversion from Blood to LN	uL	2.80339e+06	4.20325e+06	3.23855e+06	3.95735e+06	2.80526e+06	4.20146e+06	3.23951e+06	3.95787e+06	Estimated and [31-32]
host_Ln	Involved Lymph Nodes in host	count	2.65486	3.97915	18.4953	30.7997	2.65526	3.98092	18.4835	30.8017	Estimated and [31-32]
lambda	frequency of specific Naïve T cells in system	count	0.0006977	0.00104636	0.000619986	0.00103305	0.000698091	0.00104606	0.000619914	0.0010329	Estimated and [31-32]
hs1	Naïve CD4+ T cell recruitment half saturation	count	14.256	21.3582	25.7627	31.4842	14.2473	21.3587	25.77	31.4786	Estimated from Uncertainty Analysis
hs4	Precursor CD4+ T cell proliferation half saturation	count	5.45157	8.16902	4.75646	18.9297	5.44822	8.17157	4.75237	18.919	Estimated from Uncertainty Analysis
hs5	Precursor CD4+ T cell differentiation half saturation	count	374.212	561.128	55.5587	92.531	10.0434	49.9665	55.5229	92.5047	Estimated from Uncertainty Analysis
hs8	Central Memory CD4+ T cell recruitment half saturation	count	5.70278	8.54378	45.9874	56.1728	5.70271	8.54733	45.9775	56.1891	Estimated from Uncertainty Analysis
k1	Naïve CD4+ T cell recruitment rate	day-1	0.852833	1.2784	0.352002	0.586163	0.853155	1.27771	0.351887	0.586049	Estimated from Uncertainty Analysis
k2	Naïve CD4+ T cell priming rate	day-1	0.0476996	0.0714837	0.0500666	0.0999702	0.0050001	0.0199901	0.0500134	0.0999078	Estimated from Uncertainty Analysis
k3	Central Memory CD4+ T cell reactivation rate	day-1	0.00907897	0.0898837	0.0116496	0.0142379	0.000905256	0.00899342	0.0101494	0.0119393	Estimated from Uncertainty Analysis
k4	Precursor CD4+ T cell proliferation rate	day-1	0.700787	1.29951	1.50082	1.99972	0.500104	0.999329	1.50014	1.99998	Estimated from Uncertainty Analysis
k5	Precursor CD4+ T cell differentiation to effector T cell	day-1	0.00929976	0.159934	0.0500291	0.074962	0.00712222	0.0899204	0.0150253	0.0299996	Estimated from Uncertainty Analysis
k6	Precursor CD4+ T cell differentiation to central memory T cell	day-1	0.00100248	0.00998306	0.000500839	0.000999205	0.000911015	0.0249613	0.00100192	0.00199944	Estimated from Uncertainty Analysis
k7	Effector CD4+ T cell differentiation to effector Memory	day-1	0.701147	1.49913	2.80129	4.1991	0.60047	0.899456	0.901364	1.6991	Estimated from Uncertainty Analysis
k8	Central Memory CD4+ T cell recruitment rate	day-1	0.19402	0.19402	0.100459	0.339896	0.19402	0.19402	0.0501799	0.139889	Estimated from Uncertainty Analysis
mu1	Effector CD4+ T cell death rate	day-1	0.070009	0.0999847	0.100941	0.665746	0.0700217	0.0999426	0.0703258	0.665393	Estimated from Uncertainty Analysis
mu2	Effector memory CD4+ T cell death rate	day-1	0.0500057	0.0699715	0.00500475	0.00999837	0.00910231	0.0699938	0.00616927	0.00924855	Estimated from Uncertainty Analysis
mu5	APC death rate	day-1	0.275518	0.413023	0.64959	1.08138	0.275519	0.412948	0.649631	1.08132	Estimated from Uncertainty Analysis
mu6	Precursor CD4+ T cell death rate	day-1	0.193472	0.289944	0.113931	0.18956	0.193509	0.289881	0.113853	0.189588	Estimated from Uncertainty Analysis
mu8	Naïve CD4+ T cell death rate	day-1	0.000393	0.000393	0.000393	0.000393	0.000393	0.000393	0.000393	0.000393	[32]
rho1	Precursor Carrying Capacity	count	300000000	300000000	300000000	300000000	300000000	300000000	300000000	300000000	[32]
xi2	Naïve CD4+ Lymph Efflux	day-1	0.973939	1.45893	0.760854	0.929367	0.973042	1.45888	0.760611	0.929349	Estimated and [31-32]
xi3	Effector CD4+ Lymph Efflux	day-1	2.52702	3.78709	0.500012	0.69977	2.52711	3.78742	0.500082	0.699696	Estimated and [31-32]
xi5	Central Memory CD4+ Lymph Efflux	day-1	1.73375	2.59887	0.266271	0.325321	1.73446	2.599	0.266348	0.325411	Estimated and [31-32]
xi6	Effector memory CD4+ Lymph Efflux	day-1	2.04955	3.07133	4.00096	4.99882	2.05	3.07294	2.00183	4.99487	Estimated and [31-32]
xi1****	Naïve CD4+ Lymph Influx	day-1	0.253897	0.541406	0.0253419	0.0486387	0.248996	0.537505	0.0254007	0.0497813
xi4****	Central Memory Lymph Influx	day-1	0.445614	0.955516	0.00873948	0.0174665	0.452493	0.959131	0.00888144	0.0173342
Sn4****	Thymic Output of Naive CD4+ T cells	Cell/uL * day	0.0631964	0.0946572	0.0393907	0.235658	0.0947946	0.142012	0.0234592	0.107097
Senc4****	frequency of nonspecific effector CD4+ T cells	Cell/uL * day	14.2773	78.856	62.7995	702.575	31.7648	64.4647	33.3661	538.961
Semnc4****	frequency of nonspecific effector memory CD4+ T cells	Cell/uL * day	0.0634008	10.2775	0.00720946	0.214573	0.0336537	20.4987	0.00273531	3.16905
BlN4	frequency of Naïve CD4+ T cells in blood/LN	cell/mm3	160.805	240.858	100.231	599.64	241.208	361.353	59.6926	272.51	Estimated from Uncertainty Analysis
BlCM4	Initial frequency of Central Memory CD4+ T cells in blood/LN	cell/mm3	1.00392	2.99922	0.00926544	9.99503	1.12123	99.8796	10.173	99.8301	Estimated from Uncertainty Analysis
BlCM4CogFraction	Fraction of Central Memory CD4+ T cells that are antigen-specific	unitless	0.00146084	0.00218836	0.00100021	0.00299921	0.0014606	0.00218886	0.00200038	0.00299996	Estimated from Uncertainty Analysis
BlE4	Initial frequency of Nonspecific Effector CD4+ T cells	cell/mm3	200.94	799.429	537.972	1094.71	445.593	668.098	358.76	875.048	Estimated from Uncertainty Analysis
BlEM4	Initial frequency of Effector Memory CD4+ T cells	cell/mm3	1.08455	149.867	1.01925	21.9863	1.03111	299.855	0.335299	371.146	Estimated from Uncertainty Analysis
BlEM4CogFraction	Fraction of Effector Memory CD4+ T cells that are antigen-specific	count	0.0021858	0.00327586	0.00300379	0.00699492	0.00218746	0.00327594	0.00300641	0.00699434	Estimated from Uncertainty Analysis
			20% around median		10% range around median		20% around median		10% range around median
**** signifies that parameter ranges were based on other parameter values. As specified in Marino et al. 2016 Computation paper (see reference in main document [32]) yellow highlight signifies that the parameter range exceeds 20% range around the median value (for NHPs) or less than a 10% range around the median value (for humans) red text marks parameters that have a parameter range which is nar…
